# Supplementary material for: Regulation of Grain Chalkiness and Starch Metabolism by FLO2 Interaction Factor 3, a bHLH Transcription Factor in Oryza sativa
Source: Int J Mol Sci. 2023 Aug 14;24(16):12778. doi: 10.3390/ijms241612778 (PMC10454616; doi:10.3390/ijms241612778)
Supplement: Supplementary file 1 [file ijms-24-12778-s001.zip]

Archive with 1 entries (1 files):
- ijms-2510738-supplementary.pdf
